# Supplementary material for: Risk Factors for Graft Failure and Death following Geriatric Renal Transplantation
Source: PLoS One. 2016 Apr 13;11(4):e0153410. doi: 10.1371/journal.pone.0153410 (PMC4830585; doi:10.1371/journal.pone.0153410)
Supplement: S1 Dataset — (XLSX) [file pone.0153410.s001.xlsx]

## Sheet: Sheet1
No.	R_Age	R_Sex	Height(m)	Weight (kg)	BMI	BSA	Follow up_survival(Month)	Mode of dialysis	Time on dialysis(months)	HLA mismatch	CIT(min)	ABOi	D_Age	Death	Cause of death	Re-trasnplantation	graft survival	Death censored graft survival	CNI	Antimetabolite	Biopsy proven acute rejection	DM	HTN	Etiology ESRD	Donor type	DGF	CMV	R_CMV IgG	D_CMV IgG	BKV	CAD	LV mass	Stroke	Recipient_HBsAg	HCV_R	Rituximab
1	64	2	1.52	51.6	22.3338	1.47603	185.533	0	0	5	80	0	20	1	9	0	1	0	1	1	0	0	1	1	1	0	0	1	9	0	1	Not checked	1	0	0	0
2	64	1	1.64	69.5	25.8403	1.77936	121.333	2	12.93	4	243	0	24	1	2	0	1	0	1	1	0	0	1	5	1	0	0	9	1	0	1	312	0	0	0	0
3	64	1	1.62	54	20.5761	1.55885	3.13333	1	39.07	5	234	0	53	1	1	0	1	0	1	1	0	0	1	6	1	0	1	1	1	0	0	328	0	0	0	0
4	60	2	1.56	59	24.2439	1.59896	194.133	1	12.77	5	576	0	24	0	0	0	0	0	1	2	0	0	1	4	1	0	1	9	1	0	0	213	0	0	0	0
5	64	1	1.6	59.4	23.2031	1.62481	50.8667	1	1.17	4	352	0	32	1	9	0	1	0	2	1	0	0	0	6	1	0	0	9	9	0	1	278	0	0	0	0
6	60	1	1.795	70.45	21.8651	1.87422	191.633	2	148.33	4	335	0	41	0	0	0	0	0	2	2	0	0	1	6	1	0	0	9	1	0	0	Not checked	0	0	0	0
7	63	2	1.52	49.5	21.4249	1.44568	169.367	2	38.2	4	821	0	11	0	0	0	0	0	2	1	0	0	1	1	1	0	0	1	9	1	0	177	0	0	0	0
8	62	2	1.52	45.3	19.607	1.38299	113.833	3	97.7	4	0	0	45	0	0	0	0	0	2	1	0	0	1	6	1	0	0	1	9	0	0	236	0	0	0	0
9	62	1	1.71	62.1	21.2373	1.71748	76.1333	1	42.17	5	135	0	59	1	1	0	1	0	1	2	1	1	1	2	1	1	0	1	1	0	0	355.2	1	0	1	0
10	61	1	1.685	54.3	19.1249	1.59422	70.8333	3	90.3	6	60	0	63	0	0	0	0	0	1	2	0	0	1	3	1	0	1	1	9	0	0	258.4	0	0	0	0
11	61	2	1.568	57.1	23.2244	1.57703	1.1	1	86.13	5	24	0	49	1	1	0	1	0	2	2	1	0	1	4	1	0	1	1	9	0	0	235	0	0	0	0
12	64	1	1.62	67	25.5296	1.73638	12.3	1	86.87	1	230	0	36	1	9	0	1	0	1	2	0	1	1	2	1	1	1	1	9	0	0	Not checked	0	0	0	0
13	60	1	1.679	66.95	23.7492	1.76705	51	1	73.93	6	243	0	62	0	0	0	0	0	2	2	1	1	0	2	1	0	1	1	9	1	0	162.3	1	0	0	0
14	60	1	1.69	63.7	22.3031	1.72927	45.8333	2	156.1	Not checked	224	0	53	0	0	0	0	0	1	2	0	0	1	1	1	0	0	1	1	0	0	236.3	1	0	0	0
15	63	1	1.68	45	15.9439	1.44914	44.6333	3	195.4	3	552	0	53	0	0	0	0	0	2	2	0	0	1	6	1	0	0	1	1	0	0	174.7	1	0	0	0
16	63	1	1.71	52	17.7832	1.57162	35.2	1	59.9	4	852	0	67	0	0	1	0	0	1	2	0	0	0	3	1	0	0	1	1	0	0	170	0	0	0	0
17	62	1	1.79	74.5	23.2515	1.92466	33.9333	1	16.67	4	65	0	49	0	0	0	0	0	2	2	0	1	1	2	1	0	0	1	1	0	0	208.1	0	0	0	0
18	64	1	1.61	57	21.9899	1.59661	33.4667	3	106.13	3	120	0	59	0	0	0	0	0	2	2	0	1	1	1	1	0	0	1	1	0	0	201.7	0	1	0	0
19	61	1	1.64	57	21.1927	1.61142	32.2	1	204.9	4	167	0	58	0	0	0	0	0	1	2	0	0	1	6	1	0	1	1	1	0	0	236.3	0	0	0	0
20	60	2	1.6	51	19.9219	1.50555	29.1	1	141.97	3	192	0	57	0	0	0	0	0	2	2	0	0	0	3	1	1	0	1	1	0	0	123.5	0	0	0	0
21	62	2	1.43	46.4	22.6906	1.35761	28.8333	1	77.33	5	200	0	53	0	0	0	0	0	2	2	0	1	1	2	1	0	0	1	1	1	0	227.9	0	0	0	0
22	62	1	1.65	80	29.3848	1.91485	2	2	85.53	4	147	0	49	1	1	0	1	0	2	2	0	0	1	3	1	0	1	1	9	1	0	143.7	0	0	0	0
23	60	1	1.7	56	19.3772	1.62617	23.5	1	275	5	232	0	50	0	0	1	0	0	2	2	0	0	0	6	1	1	1	1	1	0	0	189.2	0	0	0	0
24	60	2	1.58	53.5	21.4309	1.53234	22.3333	1	104.6	5	275	0	54	0	0	0	0	0	2	2	1	0	0	5	1	1	1	1	1	0	0	171.2	0	0	0	0
25	60	2	1.61	58	22.3757	1.61056	21.7	3	215.43	2	562	0	41	0	0	0	0	0	2	2	0	0	1	6	1	0	0	1	1	0	0	138.4	0	0	0	0
26	61	2	1.58	54	21.6311	1.53948	20.8333	1	47.37	2	226	0	33	0	0	0	0	0	1	2	0	1	1	2	1	1	0	1	9	0	0	183.1	0	0	0	0
27	65	2	1.49	48	21.6206	1.40949	36.1667	1	136.3	4	80	0	64	0	0	0	0	0	2	2	0	0	1	4	1	0	0	1	1	0	0	177.1	0	0	0	0
28	65	1	1.65	57	20.9366	1.61632	49.6667	1	84.4	4	177	0	1	0	0	0	0	0	2	2	0	0	1	3	1	0	0	1	1	0	0	266.6	0	0	0	0
29	67	2	1.56	58.3	23.9563	1.58944	72.9667	1	6.13	4	80	0	23	1	1	0	1	0	2		1	1	1	2	1	0	1	1	1	0	1	236	0	0	0	0
30	66	2	1.62	64.2	24.4627	1.69971	86.1333	1	23.6	3	194	0	50	0	0	1	0	0	2	2	1	0	1	6	1	0	0	9	1	0	0	153.8	0	0	0	0
31	65	2	1.62	53	20.1951	1.54434	181.6	1	94.87	4	270	0	40	1	1	0	1	0	2		0	0	1	4	1	0	0	9	1	0	0	222.1	0	0	0	0
32	65	1	1.72	72	24.3375	1.85472	28.6333	1	9.37	3	98	0	43	1	9	0	1	0	2		0	1	1	2	1	0	0	9	1	0	1	573	1	0	0	0
33	65	2	1.47	47.95	22.1898	1.39927	98.4667	1	61.2	4	175	0	9	0	0	0	0	0	2	1	0	0	1	3	1	0	0	1	1	0	0	155	0	0	0	0
34	67	1	1.72	62.5	21.1263	1.72804	39.9333	1	109.8	2	104	0	45	0	0	0	0	0	2	1	0	0	1	6	1	0	0	1	1	0	0	325.2	0	0	0	0
35	65	1	1.68	55.4	19.6287	1.6079	17.3333	1	89.03	1	350	0	50	1	1	0	1	0	1		1	0	1	1	1	0	0	1	9	0	0	251.1	0	0	0	0
36	65	2	1.76	80	25.8264	1.97765	36.3667	1	89.5	5	245	0	36	0	0	1	1	0	2	2	1	1	1	2	1	1	1	1	1	0	0	198.8	0	0	0	0
37	65	1	1.71	70	23.939	1.82346	52.2	1	82.5	6	196	0	40	0	0	0	0	0	2	2	0	1	1	6	1	1	0	1	1	0	0	227.9	0	0	0	0
38	67	2	1.62	65.1	24.8057	1.71158	52.9333	1	26.37	5	259	0	80	0	0	1	0	0	2	2	0	0	0	6	1	0	0	1	1	0	0	128.4	0	0	0	0
39	69	1	1.66	63.8	23.1529	1.71519	189.9	1	2.63	6	121	0	31	0	0	0	0	0	2		1	0	1	6	1	0	0	1	1	0	0	270	0	0	0	0
40	61	1	1.67	64.4	23.0915	1.72	87.3667	1	40	Not checked	13	0	30	1	1	0	1	0	1		0	0	0	6	2	0	0	1	1	0	0	303	0	0	0	0
41	62	1	1.66	55.2	20.0319	1.59541	2.06667	1	4	4	41	0	32	9	9	0	0	0	1	1	1	1	1	2	2	0	0	1	1	0	0	342	0	0	0	0
42	61	1	1.74	70.1	23.1537	1.8407	231.7	1	24	3	44	0	27	0	0	0	1	1	2		1	0	1	1	2	0	0	1	1	0	0	346	1	0	0	0
43	70	1	1.68	58.2	20.6207	1.64803	117.333	1	5.6	0	1	0	40	1	3	0	1	0	1	1	0	1	1	2	2	0	0	1	1	0	0	393	0	0	0	0
44	69	1	1.67	85.5	30.6572	1.99154	105.167	2	80.1	3	21	0	30	1	9	0	1	1	2		0	1	1	2	2	0	0	1	9	0	0	365	0	0	0	0
45	60	1	1.62	56.9	21.6811	1.60016	225.267	1	27	2	34	0	30	0	0	0	0	0	1	2	0	1	0	2	2	0	0	1	9	0	0	378	0	0	0	0
46	61	2	1.61	54	20.8325	1.55403	214.133	1	3	4	10	0	39	0	0	0	1	1	2	2	1	1	1	2	2	0	0	1	9	0	0	335	0	0	0	0
47	62	1	1.63	69.1	26.0078	1.76881	5.76667	1	0	3	39	0	28	0	0	0	0	0	1	1	0	0	1	6	2	0	0	9	9	0	1	364	0	0	0	0
48	60	1	1.64	65.35	24.2973	1.72541	149.933	1	1	4	21	0	53	1	1	0	1	0	1	1	0	0	1	6	2	0	0	9	9	0	0	218	0	0	0	0
49	64	1	1.67	58	20.7967	1.64029	15.8	2	6	5	57	0	45	1	9	0	1	0	1	2	0	1	1	2	2	0	0	9	9	0	0	344	0	0	0	0
50	62	2	1.51	44.8	19.6483	1.37081	183.667	1	92	5	Not checked	0	27	1	2	0	1	0	1	2	0	0	1	3	2	0	0	1	9	0	0	269	0	0	0	0
51	63	2	1.54	55.2	23.2754	1.53666	0.833333	1	21	4	53	0	32	1	1	0	1	0	1	2	1	0	1	6	2	0	0	9	9	0	0	150	0	0	0	0
52	62	1	1.62	63.9	24.3484	1.69573	188.533	1	20	4	39	0	48	0	0	0	0	0	1	2	0	1	0	2	2	0	0	1	9	1	0	183	0	0	0	0
53	60	1	1.56	43.3	17.7926	1.36979	183.8	0	0	3	8	0	34	0	0	0	0	0	1	2	0	1	0	2	2	0	0	9	9	0	0	208	0	0	0	0
54	61	1	1.58	61.8	24.7556	1.64692	176.1	1	14	5	6	0	41	0	0	0	0	0			0	1	1	6	2	0	0	9	9	0	1	285	0	0	0	0
55	63	1	1.68	60	21.2585	1.67332	110	1	33	6	32	0	38	1	9	0	1	0	1	1	0	1	1	2	2	0	0	9	1	0	0	346	0	0	0	0
56	60	1	1.64	69	25.6544	1.77294	61	1	1	6	33	0	60	1	2	0	1	0	1	2	0	1	1	2	2	0	0	1	9	0	1	300	0	0	0	0
57	62	1	1.59	65.1	25.7506	1.69566	4.23333	1	4	6	31	0	37	1	1	0	1	0	1	2	0	0	1	6	2	0	1	1	1	0	0	205	0	0	0	0
58	62	1	1.65	55.7	20.4591	1.59778	137.467	1	5	4	8	0	54	0	0	0	1	1	2		1	0	0	5	2	0	0	1	0	0	0	194	0	0	0	0
59	60	2	1.54	59	24.8777	1.58868	142.767	1	39	3	13	0	37	0	0	0	1	1	2		0	0	1	6	2	1	0	1	1	0	0	410	0	0	0	0
60	64	1	1.67	58.4	20.9402	1.64594	139.467	1	5	1	64	0	32	0	0	0	0	0	1	2	0	1	1	2	2	0	0	1	1	0	0	426	0	0	0	0
61	60	1	1.66	67.9	24.6407	1.76945	136.533	0	0	3	8	0	52	0	0	0	0	0	1	2	0	0	1	6	2	0	1	1	1	0	0	279	0	0	0	0
62	60	2	1.54	48	20.2395	1.43295	136.067	0	0	3	4	0	25	0	0	0	0	0	2		0	0	1	6	2	0	0	1	1	0	0	218	0	0	0	0
63	60	1	1.71	64	21.8871	1.74356	134.067	3	14	5	37	0	39	0	0	0	0	1	1	2	0	1	1	2	2	0	0	1	9	0	0	408	0	0	0	0
64	63	2	1.5	44.9	19.9556	1.36778	91.7	1	1	3	5	0	35	0	0	0	1	1	2		0	0	0	5	2	0	0	1	1	0	0	191	0	0	0	0
65	62	2	1.56	63.5	26.093	1.65881	126.267	0	0	4	18	0	45	0	0	0	0	0	1	2	0	1	1	2	2	0	0	1	1	0	0	177	0	0	0	0
66	62	2	1.48	44.2	20.179	1.348	76.6333	0	0	3	90	0	36	1	9	0	1	1	1	2	0	0	1	3	2	0	1	1	1	0	0	175	0	0	0	0
67	63	1	1.68	72	25.5102	1.83303	122.4	1	3	3	59	0	37	0	0	0	1	1	1		1	0	1	3	2	0	0	1	1	1	0	214.6	0	1	0	0
68	62	2	1.5	38	16.8889	1.25831	120.667	0	0	6	32	0	63	0	0	0	0	0	2	2	0	0	1	3	2	0	0	1	1	0	1	177	0	0	0	0
69	64	1	1.58	60.9	24.3951	1.63488	118.433	1	1	2	75	0	34	0	0	0	0	0	2	2	0	1	1	2	2	0	0	1	1	0	0	236	0	0	0	0
70	64	1	1.79	75.8	23.6572	1.94138	115.233	1	49	3	63	0	34	0	0	0	0	0	1	1	0	1	1	2	2	0	0	1	1	0	1	347.6	0	0	0	0
71	64	1	1.69	56.5	19.7822	1.62861	116.133	1	28	4	11	0	43	0	0	0	0	0	2		0	1	1	2	2	0	0	1	1	0	0	296	1	0	0	0
72	65	2	1.56	64.4	26.4629	1.67053	115.767	2	12	3	81	0	36	0	0	0	0	0	1		1	0	1	6	2	0	1	1	0	0	0	228	0	0	0	0
73	61	1	1.68	63.1	22.3569	1.716	116.2	1	50	3	21	0	20	0	0	0	0	0	1	2	0	0	1	4	2	0	0	1	1	0	0	325.4	0	0	0	0
74	66	1	1.68	65.4	23.1718	1.747	115.233	0	0	2	70	0	34	0	0	0	0	0		2	0	0	1	6	2	0	0	1	0	0	1	165.3	0	0	0	0
75	61	1	1.57	48.6	19.7168	1.45585	102.833	0	0	3	29	0	41	1	1	0	1	0			0	0	1	6	2	0	0	1	1	0	0	159.1	0	0	0	0
76	65	1	1.64	59.25	22.0293	1.64291	107.6	1	4.2	3	36	0	58	0	0	0	0	0	2	2	0	0	1	3	2	0	1	1	1	0	0	183.1	0	0	0	0
77	65	1	1.68	60.8	21.542	1.68444	81.9667	1	2	4	72	0	37	1	9	0	1	0	2	1	0	1	1	2	2	0	0	1	1	0	0	401.5	0	0	0	0
78	60	2	1.56	71.5	29.3803	1.76021	89.1333	2	18	3	62	0	35	1	9	0	1	0	1	2	0	1	1	2	2	0	0	1	1	0	0	197.3	0	0	0	0
79	63	2	1.67	68	24.3824	1.77608	107.9	1	7	3	31	0	35	0	0	0	0	0	2	1	1	0	1	6	2	0	1	1	1	0	0	171.2	0	0	0	0
80	61	1	1.59	58	22.9421	1.60052	107.3	0	0	3	23	0	57	0	0	0	0	0			0	1	1	2	2	0	0	9	1	0	0	231.8	0	0	0	0
81	60	2	1.55	56.25	23.4131	1.55624	104.067	1	89	3	27	0	33	0	0	0	0	0	1	1	0	0	1	6	2	0	0	1	1	0	0	208.7	0	0	0	0
82	68	1	1.72	80.7	27.2783	1.96359	103.067	1	11.3	3	26	0	58	0	0	0	0	0	2	2	0	1	1	2	2	0	0	1	1	0	0	200.9	0	0	0	0
83	65	1	1.72	72.4	24.4727	1.85987	103.967	1	1.5	3	88	0	45	0	0	0	0	0	1	2	0	1	1	2	2	0	0	1	1	0	0	242.9	0	0	0	0
84	60	1	1.71	69.8	23.8706	1.82085	102.467	1	4	5	32	0	53	0	0	0	0	0	1		0	1	1	2	2	0	0	1	1	0	0	232.7	0	0	0	0
85	65	1	1.72	72	24.3375	1.85472	2.06667	1	1.7	6	33	0	34	1	1	0	1	0	1		0	0	1	6	2	0	1	1	1	0	0	166.4	0	0	0	0
86	63	1	1.67	69.6	24.9561	1.79685	88.8333	1	60	5	35	0	45	0	0	0	1	1	2	2	1	1	1	2	2	0	0	1	1	1	0	208.5	0	0	0	0
87	64	2	1.54	59	24.8777	1.58868	86.5	2	46	2	30	0	42	0	0	0	1	1	2		1	0	1	1	2	0	1	1	1	1	0	152.1	0	0	0	0
88	64	1	1.58	71.5	28.6412	1.77146	53.2333	1	55	5	46	0	55	1	2	0	1	0	2	2	0	1	1	2	2	0	0	1	1	0	0	Not checked	0	0	0	0
89	62	2	1.53	61.2	26.1438	1.61276	95.0333	1	1	3	73	0	35	0	0	1	0	0	2	1	1	0	1	6	2	0	0	1	1	0	0	165.3	0	0	0	0
90	60	1	1.65	73.25	26.9054	1.83229	96.3667	1	20	3	4	0	31	0	0	0	0	0	1	2	0	1	1	2	2	0	0	1	1	0	0	201.8	0	0	0	0
91	60	1	1.64	65.9	24.5018	1.73266	97.5667	0	0	3	16	0	30	0	0	0	0	0			0	1	1	2	2	0	0	1	1	0	0	192.9	0	0	0	0
92	64	2	1.48	50.3	22.9638	1.43802	92.8333	0	0	4	20	0	38	0	0	0	0	0	2	2	0	0	1	6	2	0	0	1	1	0	0	168.4	0	0	0	0
93	60	1	1.69	63.4	22.1981	1.72519	91.3667	1	0	5	44	0	59	0	0	1	0	0	2	2	0	0	1	2	2	0	0	1	1	0	0	282.5	0	0	0	0
94	63	1	1.69	71.4	24.9991	1.8308	88.7	1	2	3	50	0	33	0	0	0	0	0	2	2	1	0	1	5	2	0	0	1	1	0	0	324.2	0	0	0	0
95	63	1	1.69	75.35	26.3821	1.88076	87.3	0	0	5	73	0	44	0	0	0	0	0	2	2	0	1	1	2	2	0	0	1	1	0	1	251.1	0	0	0	0
96	67	1	1.7	64	22.1453	1.73845	86.9	1	0.3	3	58	0	37	0	0	0	0	0	2		1	1	1	2	2	0	0	1	1	1	1	220.6	1	0	0	0
97	63	1	1.68	58.05	20.5676	1.6459	83.3333	1	1	6	17	0	49	0	0	0	0	0	2	2	0	0	1	1	2	0	1	1	1	1	1	176.9	0	0	0	0
98	63	1	1.54	48.9	20.619	1.44632	85.3667	0	0	3	31	0	33	0	0	0	0	0	1	2	0	1	1	2	2	0	0	1	1	0	1	143.7	0	0	0	0
99	62	1	1.7	65.2	22.5606	1.75468	82.6333	2	18	5	26	0	60	0	0	0	0	0	2	2	0	1	1	2	2	0	0	1	1	0	0	165.3	0	0	0	0
100	61	1	1.58	56	22.4323	1.56773	80.9667	0	0	4	26	0	46	0	0	0	0	0	1	2	0	0	1	1	2	0	0	1	1	0	0	133.5	0	0	0	0
101	63	1	1.59	63.9	25.2759	1.67996	82.7667	1	8	3	30	0	32	0	0	0	0	0	1	2	0	1	1	2	2	0	0	1	1	0	1	Not checked	1	0	0	0
102	65	1	1.71	74.4	25.4437	1.87989	77.7	1	12.4	3	35	0	53	0	0	0	0	0		2	0	1	1	2	2	0	0	1	1	0	1	274.5	0	0	0	0
103	66	2	1.56	45.3	18.6144	1.40107	77.8	1	2.9	3	27	0	43	0	0	0	0	0	2	2	0	0	0	1	2	0	0	1	1	0	1	69.1	0	0	0	0
104	61	2	1.52	60.95	26.3807	1.6042	76.2	2	56	0	47	0	51	0	0	0	0	0	1	2	0	0	1	5	2	0	0	1	1	0	0	250.6	0	0	0	0
105	63	1	1.71	60.9	20.8269	1.70081	75.3333	1	8	4	29	0	59	0	0	0	0	0			1	1	1	2	2	0	0	1	1	1	0	220.6	1	0	0	0
106	62	1	1.64	63.15	23.4793	1.69612	68.8	0	0	3	32	1	56	0	0	0	0	0	2	2	0	1	1	2	2	0	1	1	1	0	0	195.4	0	0	0	5
107	62	2	1.62	63.15	24.0626	1.68575	42.9667	0	0	3	39	1	27	0	0	0	0	0	1	2	0	0	1	6	2	0	1	1	1	0	0	221.8	0	0	0	5
108	61	2	1.64	69.9	25.989	1.78447	70.1333	1	7	4	49	0	52	0	0	0	0	0	2	2	0	0	1	3	2	0	0	1	1	0	0	146	0	0	0	0
109	65	1	1.72	82.25	27.8022	1.98235	68.3667	2	9.1	6	46	0	39	0	0	0	0	0	2	2	1	0	1	5	2	0	0	1	1	1	1	208	0	0	0	0
110	62	2	1.64	61	22.68	1.667	66.7667	0	0	3	48	0	36	0	0	0	0	0	2	1	0	0	1	3	2	0	0	1	1	0	0	215.3	0	0	0	0
111	61	1	1.7	73.5	25.4325	1.86302	65.9667	1	57	4	42	0	57	0	0	0	1	1	2	2	1	0	1	3	2	0	0	1	1	0	0	250.6	0	0	0	0
112	60	1	1.59	59.5	23.5355	1.62109	62.8	1	4	6	44	0	53	0	0	1	0	0	2	2	0	0	1	6	2	0	0	1	1	0	0	208.5	0	0	0	0
113	62	2	1.6	51.3	20.0391	1.50997	2.73333	1	21	4	35	1	33	1	1	0	1	0	2		0	0	1	3	2	0	0	1	1	0	0	143.7	0	0	0	2
114	60	1	1.73	71.6	23.9233	1.85493	63.2667	1	8	3	109	0	28	0	0	0	0	0	1	2	0	1	1	2	2	0	0	1	0	0	1	281.6	0	0	0	0
115	65	1	1.61	76.4	29.4742	1.84845	62.5	0	0	2	27	0	32	0	0	0	0	0	2	2	0	1	1	2	2	0	0	1	1	1	1	221.8	0	0	0	0
116	62	2	1.5	45	20	1.36931	62.5333	1	21	1	30	0	34	0	0	0	0	0	1	2	0	0	1	1	2	0	0	1	1	0	0	307.2	0	0	0	0
117	70	2	1.54	72	30.3593	1.75499	58.2667	1	99	3	59	0	44	0	0	0	0	0	2	2	0	0	0	1	2	0	1	1	1	0	0	258.6	0	0	0	5
118	64	2	1.52	54.7	23.6756	1.51972	60.3667	1	3	3	67	0	39	0	0	0	0	0	1	2	0	0	0	6	2	0	1	1	1	0	0	Not checked	0	0	0	0
119	62	1	1.64	70.4	26.1749	1.79084	57.7667	1	13	5	151	0	59	0	0	0	0	0	2	2	0	1	1	2	2	0	0	1	1	1	0	273.6	0	0	0	0
120	68	1	1.62	63.7	24.2722	1.69307	59.1	1	3	2	27	0	42	0	0	0	0	0	1	2	0	0	0	3	2	0	1	1	1	0	0	201.7	0	0	0	0
121	64	1	1.79	77	24.0317	1.95668	50.6333	1	70	6	50	0	50	1	9	0	1	0	2	2	0	1	1	2	2	0	0	1	1	0	0	207.7	1	0	0	0
122	60	2	1.48	55.55	25.3607	1.5112	60.4	0	0	3	56	0	41	0	0	0	0	0	1		0	1	1	2	2	0	1	1	1	1	0	122.8	1	0	0	0
123	65	2	1.59	59.6	23.575	1.62245	57.2	2	24.4	5	99	0	61	0	0	0	0	0	2	1	0	0	1	3	2	0	1	1	1	0	0	138.4	0	0	0	5
124	65	1	1.71	60	20.5191	1.68819	0.833333	1	28.6	6	110	1	69	1	4	0	1	0	2	2	0	1	1	2	2	0	0	1	1	0	1	265.4	1	0	0	2
125	64	1	1.67	58.41	20.9437	1.64608	55.8	1	22	0	68	1	57	0	0	1	0	0	2	2	0	0	1	3	2	0	0	1	1	0	0	290.3	0	0	0	2
126	60	1	1.68	56.5	20.0184	1.62378	55.7333	0	0	3	36	0	32	0	0	0	0	0	1	2	0	0	1	1	2	0	0	1	1	0	0	195.6	0	0	0	0
127	63	1	1.66	62.7	22.7537	1.70034	27.1667	1	74	4	38	1	58	1	9	0	1	0	2		0	1	1	2	2	0	1	1	1	0	1	215.3	0	0	0	2
128	70	1	1.6	60.6	23.6719	1.64114	54.9	0	0	4	118	0	62	0	0	0	0	0	2	1	0	1	1	2	2	0	0	1	1	0	0	214.7	0	0	0	0
129	62	1	1.57	74	30.0215	1.79645	51.7333	2	81	2	52	0	37	0	0	0	0	0	2	2	0	0	1	3	2	0	0	1	1	0	0	195.4	0	0	0	0
130	66	2	1.56	58.2	23.9152	1.58808	47.7333	1	45.6	5	32	0	69	0	0	0	0	0	2	2	0	0	1	5	2	1	1	1	1	0	0	143.7	0	0	0	0
131	62	2	1.55	47.7	19.8543	1.43309	2.23333	1	156	2	49	1	41	1	1	1	1	0	2		0	0	1	3	2	0	1	1	1	0	0	146.4	1	0	0	2
132	62	2	1.51	49.6	21.7534	1.44237	1.83333	2	88	6	4	1	61	1	1	0	1	0	2		0	0	0	6	2	0	1	1	1	0	0	257.3	0	0	0	2
133	66	2	1.65	64.3	23.618	1.71671	45.1667	0	0	3	41	0	43	0	0	0	0	0	2	2	0	0	1	1	2	0	0	1	1	0	1	148.6	0	0	0	0
134	62	1	1.7	76.1	26.3322	1.89568	47.4667	2	41	5	55	0	45	0	0	0	0	0	2	2	0	1	1	2	2	0	0	1	1	0	0	272.1	0	1	0	0
135	73	1	1.72	70.7	23.8981	1.8379	19.4	1	41.5	3	58	0	50	0	0	0	0	0	2		1	1	1	2	2	0	1	9	1	0	1	229	0	0	0	0
136	67	1	1.63	58.75	22.1122	1.63097	46	1	7.4	4	43	0	46	0	0	0	0	0	2	1	0	1	1	2	2	0	0	1	1	0	1	133	0	0	0	0
137	63	1	1.7	63.3	21.9031	1.72892	45.5	1	3	2	124	0	24	0	0	0	0	0	2	2	0	1	1	2	2	0	0	1	1	1	0	216.6	1	0	0	5
138	64	2	1.68	66.6	23.5969	1.76295	45.5333	1	1	2	88	0	32	0	0	0	0	0	2	2	1	0	0	6	2	0	0	1	1	0	0	200.6	0	0	0	0
139	60	2	1.52	59.1	25.58	1.57966	44.1333	3	38	3	24	0	38	0	0	0	0	0	2	2	1	1	1	2	2	1	1	1	1	0	0	213.4	1	0	0	0
140	63	1	1.72	63.2	21.3629	1.73769	43.1	1	5	3	46	0	50	0	0	1	0	0	2	2	0	1	1	2	2	0	0	1	1	0	0	189.3	0	0	0	0
141	61	1	1.65	67	24.6097	1.75238	39.8	1	25	3	56	0	32	0	0	0	0	0	2		0	1	1	2	2	0	0	1	1	0	1	221.8	0	0	0	0
142	63	1	1.61	58.3	22.4914	1.61472	44.2667	1	4	3	92	1	37	0	0	0	0	0	1	2	0	1	1	2	2	0	0	1	1	0	1	170.9	0	0	0	2
143	62	1	1.68	68.7	24.341	1.79053	41.4333	1	36	2	23	0	33	0	0	0	0	0	2	2	0	0	1	6	2	0	0	1	1	0	0	Not checked	0	0	0	0
144	64	1	1.71	85.5	29.2398	2.01525	41.5	1	23	3	58	1	30	0	0	0	0	0	1	2	0	1	1	2	2	0	0	1	1	0	1	183.1	0	0	0	2
145	61	1	1.68	60.8	21.542	1.68444	39.4333	1	13	1	33	0	20	0	0	0	0	0	2	2	0	0	1	6	2	0	0	1	1	0	1	208.1	0	0	0	0
146	67	1	1.66	62.25	22.5904	1.69423	38.3	1	0.2	3	26	1	31	0	0	0	0	0	1	2	0	1	1	2	2	1	0	1	1	0	1	247.5	0	0	0	2
147	62	1	1.66	68	24.677	1.77075	39.3	1	4	5	79	0	54	0	0	0	0	0	1	2	0	0	1	5	2	0	0	1	1	0	1	339.5	0	0	0	0
148	63	1	1.72	82.35	27.836	1.98356	15.9667	1	17	5	74	0	56	0	0	0	0	0	2	2	0	0	1	5	2	0	0	1	1	0	0	512.5	0	0	0	0
149	62	2	1.55	49.8	20.7284	1.4643	39.1333	1	62	3	25	0	28	0	0	0	0	0	1	2	0	0	1	3	2	0	0	1	1	0	0	100.2	0	0	0	5
150	62	1	1.7	72.25	25	1.84711	39.3667	2	2	5	22	0	56	0	0	0	0	0	2	2	0	0	1	3	2	0	0	1	1	0	1	229	0	0	0	0
151	60	1	1.6	57	22.2656	1.59164	39.3667	1	16	4	36	0	46	0	0	0	0	0	2	2	1	0	1	6	2	0	0	1	1	1	0	250.3	0	0	0	0
152	62	2	1.59	63.1	24.9595	1.66941	38.3	0	0	4	18	0	41	0	0	0	0	0	2	2	0	0	1	6	2	0	0	1	1	0	0	153.8	0	0	0	0
153	63	1	1.59	67.05	26.5219	1.72086	13.5667	0	0	3	39	0	36	0	0	0	0	0	2	2	0	0	1	6	2	0	0	1	1	0	0	200.6	0	0	0	0
154	67	1	1.68	56.9	20.1601	1.62952	37.9667	1	2.4	4	9	0	37	0	0	0	0	0	2	2	0	0	1	6	2	0	0	1	1	0	0	176.7	0	0	0	0
155	64	2	1.52	63.45	27.4628	1.63677	20.9	1	19	6	78	0	35	1	3	0	1	0	1	2	0	0	0	5	2	0	0	1	1	0	0	87.9	0	0	0	5
156	63	2	1.51	44.7	19.6044	1.36928	36.7667	1	2	1	34	0	34	0	0	0	0	0	2		0	0	0	6	2	0	0	1	0	1	0	87.3	0	0	0	5
157	65	1	1.66	71.35	25.8927	1.81384	38.3	2	24.7	5	30	0	33	0	0	0	0	0	2	2	0	1	1	2	2	0	0	1	1	0	0	229	0	0	0	0
158	61	1	1.69	68.3	23.9137	1.79062	38.6333	1	8	6	39	1	49	0	0	0	0	0	2	2	1	1	1	2	2	0	0	1	1	0	1	236	0	0	0	2
159	67	1	1.7	72	24.9135	1.84391	37.2333	1	2.5	3	61	0	54	0	0	0	0	0	1	2	0	1	1	2	2	0	0	1	1	0	1	266.2	1	0	0	0
160	62	2	1.5	58.2	25.8667	1.55724	36.4	1	6	3	25	0	37	0	0	0	0	0	2	2	0	1	1	2	2	0	0	1	1	0	0	273.6	0	0	0	0
161	62	1	1.64	64	23.7954	1.7075	35.9667	1	3	3	46	0	39	0	0	0	0	0	1		1	0	1	1	2	0	0	1	1	1	0	214.6	0	0	0	0
162	60	2	1.57	54.6	22.151	1.5431	34.2	3	149	4	53	0	45	0	0	0	0	0	1	2	0	0	1	6	2	0	0	1	1	0	0	188.5	0	0	0	0
163	60	2	1.59	49.35	19.5206	1.47636	34.9667	1	15	4	33	0	61	0	0	0	0	0	1	2	0	0	1	3	2	0	0	1	1	0	0	282.6	0	0	0	5
164	62	2	1.53	61.95	26.4642	1.62261	33.0667	0	0	2	30	0	40	0	0	0	0	0	1	2	0	0	1	1	2	0	1	1	1	0	0	214.6	0	0	0	0
165	67	1	1.68	62.49	22.1407	1.70769	34	1	54	2	69	1	35	0	0	0	0	0	1	2	0	0	1	5	2	0	1	1	9	0	0	248.6	1	0	0	2
166	67	1	1.69	70.4	24.649	1.81794	33.5	2	3.9	3	27	0	45	0	0	0	0	0	1	2	0	0	1	1	2	0	0	1	1	0	0	229	0	0	0	0
167	66	1	1.65	57.4	21.0836	1.62198	33.0333	1	4.2	4	29	0	38	0	0	0	0	0	2	2	0	1	1	2	2	0	0	1	1	0	0	165.3	1	0	0	0
168	66	1	1.75	67.25	21.9592	1.80806	31.2667	1	42.3	4	72	1	59	0	0	0	0	0	2	1	0	1	1	2	2	0	0	1	1	0	1	189.3	0	0	0	2
169	63	1	1.7	69	23.8754	1.80509	15.0667	1	16	2	82	0	36	1	1	0	1	0	2		1	1	1	2	2	1	1	1	1	0	0	257.6	0	0	0	0
170	64	1	1.72	71.5	24.1685	1.84827	30	0	0	2	59	0	37	0	0	0	0	0	1	2	0	0	1	1	2	0	1	1	1	0	0	182.5	0	0	0	0
171	63	1	1.64	71.45	26.5653	1.80415	29.8333	1	0	5	22	0	57	0	0	0	0	0	2	2	0	0	1	3	2	0	0	1	1	0	0	189.2	0	0	0	0
172	62	1	1.73	73.2	24.4579	1.87554	29.0333	1	17	3	88	0	55	0	0	0	0	0	1	2	0	0	1	5	2	0	0	1	1	0	0	175.6	0	0	0	0
173	63	1	1.62	65.05	24.7866	1.71092	29.7667	1	2	3	33	0	18	0	0	1	0	0	2	2	0	1	1	6	2	0	0	1	1	0	0	298.9	0	0	0	0
174	64	1	1.75	72.9	23.8041	1.88249	28.5667	1	13	3	50	0	57	0	0	0	0	0	2	2	0	1	1	2	2	0	0	1	1	0	0	189.2	0	0	0	0
175	62	2	1.54	50.65	21.3569	1.47197	28.8	1	6	2	30	0	56	0	0	0	0	0	1	2	0	0	1	6	2	0	0	1	1	0	0	110.1	0	0	0	0
176	60	1	1.68	71.5	25.333	1.82665	28.7333	1	23	3	39	0	20	0	0	0	0	0	2	2	0	0	1	6	2	0	0	1	1	0	0	273.9	1	0	0	0
177	68	2	1.47	58.5	27.0721	1.54556	27.3	1	37.4	5	81	0	39	1	1	0	1	0	1	2	0	1	1	2	2	0	0	1	1	0	1	194.2	0	0	0	0
178	71	1	1.67	70	25.0995	1.80201	29.1	0	0	3	36	1	63	0	0	0	0	0	2	2	1	0	1	1	2	0	0	1	1	0	0	159.7	0	0	0	2
179	70	1	1.58	86.2	34.5297	1.94505	28.2333	1	1.5	3	63	0	33	0	0	0	0	0	1	2	1	1	1	2	2	0	0	1	1	0	1	314.1	0	0	0	0
180	60	1	1.69	71.8	25.1392	1.83592	24.3	1	13	6	37	0	54	0	0	0	0	0	1	2	0	0	1	3	2	0	1	1	1	0	1	171.2	0	0	0	0
181	65	1	1.63	58.6	22.0558	1.62889	24.7	1	29.8	3	77	1	60	0	0	0	0	0	1	2	0	0	1	3	2	0	0	1	1	0	0	114.1	0	0	0	2
182	60	2	1.61	58.45	22.5493	1.61679	24.9667	1	1	6	17	0	61	0	0	0	0	0	1	2	0	0	1	6	2	0	0	1	1	0	0	248.6	0	0	0	0
183	65	1	1.54	59.5	25.0885	1.59539	8.2	1	91.7	3	26	1	54	1	1	0	1	0	1	2	0	0	1	3	2	0	1	1	1	0	1	227.9	0	0	0	2
184	66	2	1.51	53.9	23.6393	1.5036	24.3	1	3	3	45	1	41	0	0	0	0	0	1		0	0	1	1	2	0	0	1	1	0	0	266.4	0	0	0	2
185	61	2	1.54	63.95	26.9649	1.65398	24.5333	0	0	2	9	0	37	0	0	1	0	0	1	2	0	0	1	6	2	0	0	1	1	0	0	208.5	0	0	0	5
186	62	1	1.71	66.4	22.7078	1.77595	22.9667	1	75	3	35	1	25	0	0	0	0	0	1	2	0	0	1	3	2	0	0	1	1	1	0	316.2	0	0	0	2
187	67	1	1.66	61.85	22.4452	1.68878	7.5	1	0.7	3	56	0	35	0	0	0	0	0	2	1	0	1	0	6	2	0	0	1	1	0	0	201.7	0	0	0	0
188	62	1	1.66	62.7	22.7537	1.70034	23.1333	1	16	5	45	1	55	0	0	0	0	0	1	2	0	1	1	2	2	0	1	1	0	0	0	206.9	0	0	0	2
189	61	2	1.61	67.1	25.8863	1.7323	20.5333	1	1	2	25	0	35	0	0	0	0	0	2	2	0	1	1	2	2	1	0	1	1	0	0	147.6	0	0	0	0
190	60	2	1.51	53.95	23.6612	1.50429	20.2667	0	0	3	51	0	40	0	0	0	0	0	1	2	0	1	1	2	2	0	1	1	1	0	0	119.1	0	0	0	5
191	61	2	1.61	52.9	20.4082	1.53812	19.6333	1	1	2	27	0	57	0	0	0	0	0	2	2	0	0	1	5	2	0	0	1	1	0	0	165.4	0	0	0	0
192	61	1	1.69	67	23.4586	1.77349	13.2333	1	78.5333	5	159	0	34	0	0	0	0	0	1	2	0	0	1	4	1	0	0	1	1	0	0	183.1	0	1	0	0
193	61	2	1.6	58.65	22.9102	1.61452	16.2667	1	0.633333	2	37	0	22	0	0	1	0	0	1	2	0	0	1	6	2	0	0	1	1	0	0	200.6	0	0	0	0
194	62	1	1.7	60.5	20.9343	1.69025	16.4333	1	2.33333	4	79	0	44	0	0	1	0	0	2	2	0	0	1	1	2	0	0	1	1	0	1	389.2	0	0	0	0
195	67	1	1.6	60.5	23.6328	1.63978	13.5667	2	78.6	5	210	1	61	0	0	0	0	0	1	2	0	1	1	2	2	0	0	1	1	0	1	146.4	0	0	0	2
196	62	2	1.589	55.25	21.8819	1.56163	13.0667	1	1	3	30	1	33	0	0	0	0	0	1	2	0	0	1	6	2	0	0	1	1	0	0	183.1	0	0	0	2
197	60	2	1.5	54.5	24.2222	1.50693	17.5333	1	0.966667	3	48	1	34	0	0	0	1	1	1		0	1	1	2	2	1	0	1	1	0	0	189.2	0	0	0	2
198	65	2	1.65	78.5	28.8338	1.89682	10.5333	0	0	6	29	0	60	0	0	0	0	0	2	2	0	0	1	6	2	0	0	1	1	0	0	171.2	0	0	0	0
199	64	2	1.47	45	20.8247	1.35554	12.8	0	0	5	31	0	66	0	0	0	0	0	1	2	0	1	1	6	2	0	1	1	1	0	0	89.9	0	0	0	0
200	68	1	1.58	60.8	24.3551	1.63354	17.2333	0	0		135	1	39	0	0	0	0	0	1	2	0	0	1	4	2	0	0	1	9	0	0	143.3	1	0	0	2
201	67	2	1.53	69.65	29.7535	1.7205	18.1	0	0	3	54	0	37	0	0	0	0	0	1	2	0	0	1	6	2	0	0	1	1	0	0	153.8	0	0	0	0
202	60	2	1.58	71	28.441	1.76525	8.83333	1	114.467	4	192	0	54	0	0	0	0	0	2		0	1	0	6	1	0	1	1	9	0	0	243.7	1	0	0	0
203	61	2	1.62	53	20.1951	1.54434	15.9	2	4.93333	5	67	0	74	1	1	0	1	0	2	2	0	0	1	4	1	0	0	1	1	0	0	182.5	0	0	0	0
204	60	2	1.41	44.15	22.2071	1.31499	16.5	0	0	2	36	0	38	0	0	0	0	0	1	2	0	0	1	1	2	0	0	1	1	0	0	127.3	0	0	0	0
205	70	1	1.6	45	17.5781	1.41421	11.3667	1	115.867	5	119	0	34	1	1	0	1	0	1		0	1	1	2	1	0	0	1	1	0	0	243.7	0	1	0	0
206	61	1	1.67	68	24.3824	1.77608	16.5	1	57.4333	4	506	0	60	0	0	0	0	0	2	2	0	0	1	3	1	1	0	1	9	1	0	381.7	0	0	0	0
207	67	1	1.675	66	23.5242	1.75238	12.3333	1	76.8	3	372	0	59	0	0	0	0	0	2	2	0	0	1	3	1	0	0	1	9	0	0	273.9	0	0	0	0
208	61	1	1.67	64.7	23.1991	1.73	15.2	1	10.6333	4	57	0	33	0	0	0	0	0	2	2	0	1	1	2	2	0	0	1	1	0	1	148.6	0	0	0	0
209	70	2	1.48	59	26.9357	1.52	15.4333	0	0	1	72	0	41	0	0	0	0	0	1	2	0	1	1	3	2	0	0	1	1	0	0	143.5	0	0	0	0
210	62	1	1.7	64.5	22.3183	1.75	10.4667	0	0	3	31	1	36	0	0	0	0	0	1	2	0	0	1	6	2	0	0	1	1	0	0	208.1	0	0	0	2
211	66	2	1.6	55	21.4844	1.56	7.46667	0	0	2	108	0	38	0	0	0	0	0	1	2	0	0	1	5	2	0	0	1	1	0	0	101	0	0	0	5
212	67	2	1.5	59	26.2222	1.54	9.76667	1	25	2	41	1	41	0	0	0	1	1	1		1	0	0	6	2	1	1	1	1	0	0	201.7	0	0	0	2
213	63	1	1.655	60	21.9056	1.66	14.2667	1	37.4333	6	72	1	62	0	0	0	0	0	2	2	1	0	1	1	2	0	0	1	1	0	0	242.9	0	0	0	2
214	60	1	1.6	67	26.1719	1.7	16.5	1	26.1667	2	55	0	34	0	0	1	0	0	2	2	1	1	1	2	2	1	0	1	1	0	0	243.7	0	0	0	5
215	61	1	1.74	78	25.763	1.93	16.1	1	6.1	3	35	1	35	0	0	0	0	0	1	2	0	1	1	2	2	0	0	1	1	0	0	299.3	0	0	0	2
216	60	1	1.69	70	24.5089	1.8	7	1	1.06667	5	38	1	56	0	0	0	0	0	1		1	0	1	1	2	0	0	1	1	0	0	195.4	0	0	0	2
217	64	2	1.48	56	25.5661	1.49	11.1	1	1.6	6	105	0	51	0	0	0	0	0	2	2	0	0	1	1	2	0	0	1	1	0	0	208.1	0	0	0	0
218	63	1	1.64	52	19.3337	1.55	18	1	90.2	6	25	0	56	0	0	0	0	0	2	2	0	1	1	2	2	0	0	1	1	0	1	195.4	0	0	0	0
219	68	2	1.54	63	26.5643	1.61	16.1	1	2.6	3	48	0	44	0	0	0	0	0	1	2	0	0	1	3	2	0	0	1	1	0	0	229	0	0	0	5
220	63	1	1.694	70.4	24.5327	1.81	1.63333	1	0.6	6	127	1	65	0	0	0	0	0	1	2	0	1	1	2	2	0	0	1	1	0	0	208.7	0	0	0	2
221	66	1	1.63	60	22.5827	1.64	11.7	1	0.766667	3	41	0	42	0	0	0	0	0	1	2	0	1	1	2	2	0	0	1	1	0	0	215.3	1	0	0	0
222	60	1	1.73	72	24.0569	1.85	13.8	1	7.7	4	51	0	54	0	0	0	0	0	2	2	0	1	1	2	2	0	0	1	1	0	0	340.5	0	0	0	0
223	64	2	1.5	44	19.5556	1.35	12	1	0.633333	3	33	0	33	0	0	0	0	0	1	2	0	0	1	1	1	0	0	1	1	0	0	136.5	0	0	0	0
224	65	2	1.43	41	20.0499	1.27	7.83333	1	40.6667	2	84	1	43	0	0	0	0	0	1	2	0	1	1	2	2	0	1	1	1	0	0	148.9	0	0	0	2
225	65	1	1.756	73.5	23.8363	1.89	7.1	0	0	3	25	0	34	0	0	0	0	0	2	2	0	0	1	6	2	0	0	1	1	0	0	195.2	0	0	0	0

## Sheet: Sheet2
No.
R_Age	Age of recipient
R_Sex	Sex of recipient
Height(m)	Height of recipient
Weight (kg)	Weight of recipient
BMI	Body mass index (kg/m2)
BSA	Body surface area (m2)
Follow up_survival (months)
Mode of dialysis		0: pre-emptive transplantation, 1: hemodialysis, 2: peritoneal dialysis, 3: hemodialysis + peritoneal dialysis
Time on dialysis (months)	Time on dialysis prior to transplantation
HLA mismatch	Number of Human leukocyte antigen mismatch
CIT(min)	Cold ischemic time
ABOi	ABO incompatibility	0: ABO compatible, 1: ABO incompatible
D_Age	Age of donor
Death	Death of recipient	1: death, 0: survival
Cause of death		1: infection, 2: cardiovascular disease, 3: malignancy, 4:post op bleeding, 5: unknown
Re-trasnplantation		0: first transplantation 1: second or third transplantation
graft survival		0: survived graft, 1: graft failure
Death censored graft survival		0: survived graft, 1: graft failure
CNI	Calcineurin inhibitor	1: cyclosporine, 2: tacrolimus
Antimetabolite		1: azathioprine, 2: mycophenolate mofetil
Biopsy proven acute rejection		0: no rejection, 1: rejection
DM	Diabetes mellitus
HTN	Hypertension
Etiology ESRD		1:glomerulonephritis, 2:DM, 3:HTN, 4:PCKD, 5:others, 6:unknown
Donor type		1: living donor, 2: deceased donor
DGF	Delayed graft function
CMV	Cytomegalovirus infection
R_CMV IgG	recipient CMV Ig G	0:negative, 1: positive, 9: unknown
D_CMV IgG	donor CMV IgG	0:negative, 1: positive, 9: unknown
BKV	BK virus infection
CAD	coronary artery disease
LV mass	left ventricle mass (g)
Stroke
Recipient_HBsAg	Hepatitis B surface antigen status of recipient	0: negative, 1: positive
HCV_R	Anti-hepatitis C antibody status of recipient	0: negative, 1: positive
Rituximab	History of rituximab	2: 200mg of rituximab, 5: 500mg of rituximab
